# Supplementary material for: Potential Use of Grape Pomace for the Development of New Products: Study of Inorganic Elements Through Simulated Gastrointestinal Digestion
Source: Foods. 2026 Jun 7;15(12):2060. doi: 10.3390/foods15122060 (PMC13298386; doi:10.3390/foods15122060)
Supplement: Supplementary file 1 [file foods-15-02060-s001.zip]

Archive with 1 entries (1 files):
- foods-4317872-supplementary.pdf
